# Supplementary material for: Platelet-Rich Plasma Proteome of Mares Susceptible to Persistent-Breeding-Induced Endometritis Differs from Resistant Mares
Source: Animals (Basel). 2024 Jul 18;14(14):2100. doi: 10.3390/ani14142100 (PMC11273647; doi:10.3390/ani14142100)
Supplement: Supplementary file 1 [file animals-14-02100-s001.zip]

Archive with 1 entries (1 files):
- animals-3008356-supplementary.pdf
